# Supplementary material for: Regio- and enantioselective remote hydroarylation using a ligand-relay strategy
Source: Nat Commun. 2022 May 5;13:2471. doi: 10.1038/s41467-022-30006-2 (PMC9072428; doi:10.1038/s41467-022-30006-2)
Supplement: Supplementary file 4 — Supplementary DATA 1 [file 41467_2022_30006_MOESM4_ESM.xls]

## Sheet: Sheet1
Cartesian coordinates (Å) and energies (au) of the optimized structures
ArI
G(DCM) = -357.315871 Hartree
------------------------------------
C	0	0.202925	0
C	-0.780718	-0.947528	0
C	-0.170083	-2.20657	0
C	1.22604	-2.30486	0
C	2.00225	-1.13596	0
C	1.3946	0.114626	0
H	-1.86333	-0.882592	0
H	-0.795345	-3.09205	0
H	3.08369	-1.22979	0
H	2.00683	1.00987	0
I	-0.943968	2.12997	0
O	1.9216	-3.47696	0
C	1.18972	-4.69251	0
H	1.93446	-5.49032	0
H	0.560197	-4.78428	0.895073
H	0.560197	-4.78428	-0.895073
------------------------------------
Achiral ligand
G(DCM) = -649.746049 Hartree
------------------------------------
C	0	3.47567	0.074625
C	0	2.8276	1.28822
C	0	1.41404	1.32631
C	0	0.728873	0.078387
C	0	2.70659	-1.11812
C	0	0.681119	2.5578
C	0	-0.728873	0.078387
C	0	-1.41404	1.32631
C	0	-0.681119	2.5578
C	0	-2.8276	1.28822
C	0	-3.47567	0.074625
C	0	-2.70659	-1.11812
H	0	1.23618	3.49303
H	0	4.56105	0.020211
H	0	-1.23618	3.49303
H	0	-4.56105	0.020211
N	0	1.38106	-1.10829
N	0	-1.38106	-1.10829
C	0	3.38826	-2.46536
H	-0.882588	4.02966	-2.58574
H	0.882588	4.02966	-2.58574
H	0	2.63542	-3.25611
C	0	-3.38826	-2.46536
H	0	-2.63542	-3.25611
H	0.882588	-4.02966	-2.58574
H	-0.882588	-4.02966	-2.58574
H	0	-3.3871	2.22117
H	0	3.3871	2.22117
------------------------------------
Chiral ligand
G(DCM) = -1150.635380 Hartree
------------------------------------
N	-1.38141	-2.11286	-0.238742
C	0.770572	-0.993552	-0.375064
N	1.161	0.12735	-1.10397
N	-1.15667	-0.272145	1.08231
N	1.6838	-1.86191	-0.129465
C	-0.615964	-1.15984	0.154727
C	2.62679	0.081592	-1.18584
C	2.91598	-1.39337	-0.799324
C	4.16685	-1.59283	0.074008
C	-2.59008	-0.585157	1.17646
C	5.42571	-1.07791	-0.64089
C	-2.63046	-2.00278	0.546337
C	-3.88431	-2.35626	-0.276864
C	-4.03875	-1.51694	-1.55231
C	-5.14612	-2.2948	0.597596
C	4.32504	-3.06387	0.480944
H	4.01986	-0.996743	0.987809
H	6.31222	-1.21568	-0.011383
H	5.35891	-0.010992	-0.885861
H	5.59634	-1.62643	-1.57666
H	-3.73775	-3.39867	-0.591067
H	-4.90476	-1.85897	-2.13121
H	-3.15008	-1.60928	-2.18431
H	-4.19542	-0.453387	-1.33118
H	-6.02215	-2.65119	0.043873
H	-5.36125	-1.26807	0.921894
H	-5.04354	-2.91533	1.4964
H	5.18042	-3.19045	1.15511
H	4.49936	-3.69535	-0.400357
H	3.42394	-3.42761	0.981097
H	-3.18505	0.14388	0.606521
H	-2.91961	-0.560537	2.21862
H	2.96486	0.353087	-2.18962
H	3.07661	0.781941	-0.464407
H	3.03902	-2.00061	-1.71133
H	-2.55722	-2.74822	1.35444
C	0.385459	1.18384	-1.61335
C	0.934126	2.4744	-1.70342
C	-0.920073	0.96535	-2.08652
C	0.184534	3.5219	-2.2371
H	1.94103	2.6613	-1.34473
C	-1.66503	2.02486	-2.60006
H	-1.33428	-0.035976	-2.073
C	-1.12114	3.30903	-2.68151
H	0.626496	4.5131	-2.29675
H	-2.67217	1.83521	-2.96258
H	-1.7023	4.12807	-3.09525
C	-0.53127	0.757303	1.80853
C	-1.25564	1.9135	2.14443
C	0.79677	0.631913	2.25405
C	-0.656797	2.92671	2.89163
H	-2.28197	2.02462	1.80945
C	1.38946	1.66155	2.98255
H	1.34744	-0.279354	2.04842
C	0.670406	2.81382	3.30874
H	-1.23318	3.81402	3.14027
H	2.41662	1.54721	3.31971
H	1.13429	3.60649	3.88864
------------------------------------
ArR
G(DCM) = -695.167606 Hartree
------------------------------------
C	0.950105	1.05268	0.470367
C	1.25237	2.33123	-0.347262
H	1.12752	1.30696	1.52536
C	2.62149	2.94575	-0.039466
H	1.1929	2.10424	-1.41983
H	0.46675	3.06936	-0.139726
H	2.70157	3.22328	1.01909
H	3.43464	2.24727	-0.26305
C	-0.504467	0.589635	0.371116
C	-1.36725	0.965459	-0.660593
C	-2.69006	0.50728	-0.722215
C	-3.17436	-0.348356	0.269797
C	-2.3226	-0.736991	1.31601
C	-1.01591	-0.274071	1.35715
H	-1.02416	1.63607	-1.4426
H	-3.32281	0.82899	-1.54174
H	-2.71147	-1.39964	2.08317
H	-0.36894	-0.590773	2.1724
O	-4.44326	-0.853872	0.316783
C	-5.34491	-0.491597	-0.714386
H	-6.28423	-0.998543	-0.484781
H	-5.51621	0.593196	-0.740229
H	-4.98755	-0.820972	-1.69958
C	1.92037	-0.078705	0.124691
C	1.84472	-0.743324	-1.10861
C	2.91824	-0.468826	1.02675
C	2.74333	-1.75924	-1.43142
H	1.06346	-0.472742	-1.81455
C	3.8193	-1.48893	0.709481
H	2.99184	0.032114	1.98981
C	3.73583	-2.13706	-0.522598
H	2.66525	-2.2625	-2.3919
H	4.58397	-1.77537	1.42714
H	4.43347	-2.93195	-0.772638
H	2.78288	3.85243	-0.633455
------------------------------------
R radical
G(DCM) = -349.217629 Hartree
------------------------------------
C	-1.40436	0.076275	0
H	-2.02448	0.971382	0
C	0	0.258215	0
C	0.916886	-0.833568	0
C	0.555189	1.57174	0
C	2.28816	-0.616988	0
H	0.535145	-1.85025	0
C	1.92607	1.77654	0
H	-0.121883	2.42306	0
C	2.80672	0.684792	0
H	2.96514	-1.46784	0
H	2.31937	2.79007	0
H	3.8809	0.846852	0
C	-2.10498	-1.25071	0
H	-1.78905	-1.84421	0.874009
C	-3.63327	-1.12497	0
H	-3.98344	-0.581295	-0.885391
H	-4.11179	-2.11019	0
H	-3.98344	-0.581295	0.885391
H	-1.78905	-1.84421	-0.874009
------------------------------------
INT1-a
G(DCM) = -1169.990462 Hartree
------------------------------------
Ni	0.384994	-0.567715	0.396079
C	2.32953	-1.10252	0.704417
C	2.85109	-1.04671	2.14588
H	2.26835	-2.16288	0.402489
C	2.08443	-1.97092	3.09802
H	3.92263	-1.31667	2.18762
H	2.79605	-0.022206	2.54374
H	1.02311	-1.69362	3.14041
H	2.13941	-3.01458	2.75993
C	-3.1662	-2.86443	-0.722028
C	-4.12835	-1.87887	-0.814125
C	-3.77319	-0.53753	-0.555106
C	-2.42251	-0.290021	-0.21171
C	-1.83676	-2.53525	-0.372519
C	-4.69334	0.561748	-0.623837
C	-1.9904	1.054	0.066194
C	-2.92088	2.11739	-0.011142
C	-4.28345	1.8364	-0.36349
C	-2.43058	3.41136	0.269161
C	-1.10228	3.57425	0.602909
C	-0.235507	2.45659	0.666182
H	-5.72699	0.357234	-0.889983
H	-3.41752	-3.90218	-0.91657
H	-4.98581	2.66394	-0.419059
H	-0.704415	4.5595	0.82355
N	-1.48167	-1.26823	-0.124013
N	-0.682646	1.22447	0.396438
C	-0.771347	-3.59208	-0.268328
H	-1.1854	-4.59123	-0.431009
H	0.01844	-3.41543	-1.00742
H	-0.294868	-3.5588	0.71727
C	1.20785	2.61188	1.04944
H	1.4208	2.03571	1.95704
H	1.86947	2.21695	0.270718
H	1.45789	3.6611	1.23109
H	-3.10146	4.26539	0.220985
H	-5.1526	-2.12451	-1.08275
C	3.14311	-0.388128	-0.317144
C	3.04524	-0.732085	-1.68887
C	4.0391	0.660201	-0.004951
C	3.76794	-0.069449	-2.6737
H	2.37752	-1.54521	-1.97199
C	4.76311	1.33109	-0.995823
H	4.18288	0.947506	1.03291
C	4.63464	0.97965	-2.33874
H	3.66107	-0.374481	-3.71306
H	5.44331	2.13055	-0.707009
H	5.20103	1.49911	-3.10722
H	2.48999	-1.93233	4.11703
------------------------------------
INT1-R
G(DCM) = -1670.871305 Hartree
------------------------------------
Ni	-1.77448	0.653575	-0.225885
C	-3.58549	1.43268	0.198974
C	-3.73945	2.07594	1.58392
H	-3.77554	2.193	-0.575146
C	-5.13289	2.66669	1.87034
H	-3.48834	1.35757	2.37769
H	-2.99373	2.87832	1.68154
H	-5.38408	3.44029	1.13308
H	-5.90825	1.89416	1.81107
C	-4.41935	0.23305	-0.091339
C	-4.80967	-0.70536	0.89651
C	-4.82005	-0.06473	-1.41946
C	-5.52805	-1.85744	0.575912
H	-4.54161	-0.525807	1.9344
C	-5.53224	-1.217	-1.73971
H	-4.55601	0.637714	-2.20903
C	-5.89381	-2.13318	-0.744626
H	-5.81173	-2.54508	1.37102
H	-5.8196	-1.39725	-2.77413
H	-6.45822	-3.02872	-0.990928
N	0.038499	1.50595	0.408123
C	0.763879	-0.606538	-0.306838
N	1.60208	-1.70255	-0.331826
N	2.30673	1.36113	0.286571
N	-0.44797	-0.795205	-0.74043
C	1.07028	0.770052	0.126411
C	0.827836	-2.82066	-0.925712
C	-0.593374	-2.20837	-1.13853
C	-1.75674	-2.90155	-0.391466
C	2.06342	2.72237	0.82219
C	-1.5718	-2.92434	1.13158
C	0.507371	2.84998	0.783607
C	-0.065775	3.93339	-0.161219
C	0.360955	3.74904	-1.62387
C	0.270757	5.33923	0.35779
C	-1.99856	-4.30946	-0.955257
H	-2.64687	-2.2962	-0.605107
H	-2.46245	-3.34734	1.60785
H	-1.43762	-1.91181	1.52612
H	-0.712205	-3.5357	1.43798
H	-1.15472	3.80054	-0.115194
H	-0.121395	4.50338	-2.25566
H	0.065017	2.76355	-1.99833
H	1.44525	3.86025	-1.75677
H	-0.211703	6.10396	-0.260858
H	1.35106	5.53488	0.332656
H	-0.072384	5.48009	1.38998
H	-2.89112	-4.75178	-0.500358
H	-1.15585	-4.98341	-0.749259
H	-2.15593	-4.2872	-2.0406
H	2.57524	3.45928	0.195901
H	2.45573	2.80847	1.84137
H	1.28136	-3.14193	-1.86921
H	0.83058	-3.67181	-0.238253
C	2.64969	-1.96321	0.591558
C	3.72856	-2.7601	0.183212
C	2.60671	-1.4814	1.90794
C	4.75355	-3.06203	1.0777
H	3.7659	-3.12489	-0.83876
C	3.64789	-1.77077	2.78981
H	1.75339	-0.90053	2.24402
C	4.72287	-2.56275	2.38193
H	5.58456	-3.68032	0.749518
H	3.60448	-1.39251	3.80764
H	5.52595	-2.7944	3.07565
C	3.48392	1.06714	-0.449814
C	4.73085	1.30895	0.144171
C	3.42817	0.587257	-1.76646
C	5.90418	1.06569	-0.567223
H	4.77392	1.6708	1.16693
C	4.60806	0.325478	-2.4626
H	2.46692	0.437579	-2.24772
C	5.84932	0.565265	-1.87006
H	6.86435	1.25659	-0.095884
H	4.55341	-0.046423	-3.48223
H	6.76511	0.37032	-2.42066
H	-0.840357	-2.21926	-2.20691
H	0.128592	3.06263	1.78989
H	-5.18727	3.12371	2.86814
------------------------------------
INT1-S
G(DCM) = -1670.869171 Hartree
------------------------------------
Ni	1.79751	1.00475	-0.298713
C	3.66847	1.53555	0.268907
C	3.81168	2.20359	1.64162
H	3.96324	2.25549	-0.512715
C	3.20279	3.6082	1.69286
H	3.33829	1.59357	2.4244
H	4.87686	2.27738	1.92864
H	3.66617	4.26438	0.944073
H	2.12724	3.57387	1.48198
C	4.43591	0.280887	0.068254
C	4.80734	-0.144929	-1.23275
C	4.83163	-0.562065	1.135
C	5.50885	-1.32539	-1.45327
H	4.53351	0.481599	-2.08073
C	5.53765	-1.74645	0.912854
H	4.59182	-0.276878	2.15552
C	5.88103	-2.14603	-0.380318
H	5.77772	-1.60581	-2.46999
H	5.83139	-2.35795	1.76439
H	6.43626	-3.06476	-0.550043
N	0.742031	-0.645196	0.37503
C	-1.00747	0.662933	-0.47425
N	-2.30669	1.11114	-0.630372
N	-1.27714	-1.68234	0.54324
N	-0.07595	1.42135	-0.989685
C	-0.537242	-0.584375	0.144377
C	-2.24089	2.27861	-1.53814
C	-0.719601	2.61337	-1.57748
C	-0.299482	3.9161	-0.853064
C	-0.337585	-2.58293	1.2562
C	-0.755776	3.97043	0.61109
C	1.05883	-1.9744	0.928885
C	1.94583	-2.79888	-0.036771
C	1.27279	-3.09357	-1.38424
C	2.42996	-4.08659	0.645952
C	-0.773661	5.14848	-1.63834
H	0.798809	3.90916	-0.858781
H	-0.369158	4.87487	1.09362
H	-0.382394	3.11002	1.17546
H	-1.84928	3.99471	0.701942
H	2.82539	-2.17471	-0.229253
H	1.97442	-3.61323	-2.0462
H	0.967555	-2.17046	-1.88837
H	0.389145	-3.73689	-1.27789
H	3.13032	-4.62064	-0.005034
H	1.60131	-4.77208	0.870763
H	2.9539	-3.86597	1.58314
H	-0.405366	6.0678	-1.16999
H	-1.86927	5.21556	-1.66856
H	-0.409931	5.13101	-2.67299
H	-0.4626	-3.60657	0.894064
H	-0.545735	-2.57049	2.33255
H	-2.62072	2.0093	-2.53094
H	-2.85739	3.09047	-1.14418
C	-3.36759	0.959364	0.295608
C	-4.68899	1.06154	-0.165471
C	-3.13082	0.751111	1.66287
C	-5.75333	0.951337	0.72698
H	-4.87626	1.21127	-1.22448
C	-4.20358	0.620041	2.54394
H	-2.11285	0.711564	2.03646
C	-5.5181	0.722225	2.08447
H	-6.77126	1.03296	0.355648
H	-4.00635	0.460314	3.60064
H	-6.34957	0.630303	2.7772
C	-2.43715	-2.19252	-0.093406
C	-3.34252	-2.95407	0.660042
C	-2.67703	-1.99377	-1.46114
C	-4.47271	-3.50034	0.055112
H	-3.16283	-3.10093	1.72077
C	-3.82229	-2.52609	-2.05286
H	-1.96091	-1.44105	-2.06049
C	-4.72327	-3.28303	-1.3017
H	-5.16584	-4.08805	0.650768
H	-3.99666	-2.36571	-3.11351
H	-5.60812	-3.70451	-1.76989
H	-0.384181	2.69214	-2.61779
H	1.63207	-1.82433	1.84951
H	3.34331	4.07546	2.67581
------------------------------------
TS1-a
G(DCM) = -1527.273755 Hartree
------------------------------------
Ni	-0.103153	-0.127969	0.141622
C	0.716264	1.17024	1.53893
C	-0.059928	1.09995	2.86333
H	1.73945	0.803426	1.693
C	0.514055	1.9938	3.97926
H	-1.11711	1.36028	2.71209
H	-0.068717	0.063405	3.22537
H	1.55505	1.72315	4.19739
H	0.5033	3.04884	3.68436
C	2.05255	-1.1323	-0.658265
C	2.72564	-1.82152	0.356612
C	4.01474	-1.44481	0.738362
C	4.67057	-0.407867	0.05997
C	4.02147	0.234316	-1.00559
C	2.73346	-0.133806	-1.37473
H	2.25189	-2.65416	0.864912
H	4.4986	-1.97701	1.55007
H	4.54831	1.02142	-1.53695
H	2.26023	0.364971	-2.2136
I	0.449455	-2.32388	-1.84608
C	-2.77883	-2.64278	2.59662
C	-4.01385	-2.12441	2.25509
C	-4.09619	-1.14148	1.24971
C	-2.8816	-0.736015	0.63718
C	-1.61312	-2.1826	1.95104
C	-5.33255	-0.548137	0.82756
C	-2.90831	0.253759	-0.404121
C	-4.14783	0.817808	-0.802765
C	-5.35682	0.393635	-0.156953
C	-4.11594	1.77452	-1.83615
C	-2.90425	2.11356	-2.40855
C	-1.70969	1.51735	-1.95444
H	-6.25188	-0.86825	1.31095
H	-2.69065	-3.40679	3.36256
H	-6.2964	0.838851	-0.473774
H	-2.85612	2.83892	-3.21426
N	-1.66621	-1.24234	0.997774
N	-1.71778	0.609855	-0.966731
C	-0.26653	-2.75618	2.29127
H	-0.288911	-3.28794	3.24696
H	0.04988	-3.46254	1.51281
H	0.483565	-1.96167	2.3393
C	-0.386873	1.85649	-2.58072
H	0.321827	2.20181	-1.8214
H	0.037955	0.967834	-3.06418
H	-0.495194	2.64144	-3.33406
H	-5.04118	2.23199	-2.17699
H	-4.91863	-2.4667	2.75076
O	5.93105	0.031492	0.340767
C	6.6335	-0.581386	1.40925
H	7.59667	-0.070961	1.46652
H	6.10236	-0.460909	2.36287
H	6.80129	-1.65069	1.22262
C	0.760156	2.50838	0.894819
C	-0.363614	3.36954	0.839675
C	1.94424	2.98812	0.284969
C	-0.308479	4.60988	0.206697
H	-1.29663	3.05688	1.30158
C	1.99696	4.22552	-0.355226
H	2.83788	2.37236	0.332381
C	0.869668	5.05065	-0.404521
H	-1.19488	5.24128	0.193312
H	2.93137	4.55467	-0.805796
H	0.911109	6.01951	-0.895188
H	-0.061019	1.89548	4.90992
------------------------------------
TS1-R
G(DCM) = -2028.169780 Hartree
------------------------------------
Ni	-1.33634	-0.346579	0.211559
C	-2.92356	0.637585	-1.04165
C	-2.11836	1.44814	-1.87201
C	-2.13732	2.83078	-1.72538
C	-2.99342	3.43701	-0.795721
C	-3.84711	2.63913	-0.016356
C	-3.83276	1.25303	-0.162369
H	-1.48171	0.99504	-2.62279
H	-1.50815	3.46466	-2.34304
H	-4.532	3.0823	0.697841
H	-4.51481	0.647181	0.422895
I	-3.51737	-1.35131	-1.88727
C	-2.32832	-1.12686	1.85384
H	-3.25687	-1.52476	1.41961
C	-2.69216	-0.145163	2.9728
H	-3.19441	0.731625	2.53963
H	-1.78719	0.249439	3.45553
C	-3.5971	-0.739414	4.0688
H	-3.11565	-1.59784	4.55151
H	-4.54481	-1.09195	3.64171
C	-1.45031	-2.26415	2.23079
C	-1.66256	-3.55567	1.68582
C	-0.34761	-2.13863	3.11183
C	-0.834618	-4.63326	1.98793
H	-2.50971	-3.70212	1.01797
C	0.482366	-3.21842	3.41504
H	-0.145287	-1.17658	3.57654
C	0.252363	-4.47857	2.85593
H	-1.04749	-5.60855	1.55378
H	1.31078	-3.07553	4.10703
H	0.893431	-5.32131	3.10098
O	-2.93402	4.8014	-0.732515
C	-3.84907	5.47484	0.116612
H	-3.69785	5.20689	1.17104
H	-3.65136	6.54044	-0.014638
H	-4.88966	5.26217	-0.161813
H	-3.8342	-0.001403	4.84778
N	0.26212	-0.767479	-1.08935
C	1.35366	0.653513	0.443852
N	2.45266	1.09119	1.16112
N	2.43023	-0.349828	-1.65355
N	0.184192	1.00112	0.894352
C	1.36761	-0.148045	-0.792086
C	1.9186	1.80499	2.34765
C	0.38296	1.84169	2.08903
C	-0.221612	3.25313	1.89194
C	1.91928	-1.18571	-2.76652
C	0.427201	4.04514	0.748888
C	0.501647	-1.60414	-2.28003
C	0.343281	-3.11161	-1.95583
C	1.3481	-3.6243	-0.916433
C	0.385415	-3.94179	-3.24813
C	-0.196774	4.04238	3.21005
H	-1.27058	3.07947	1.62031
H	-0.125671	4.97384	0.570192
H	0.411358	3.47243	-0.183693
H	1.46684	4.31618	0.973816
H	-0.658303	-3.21267	-1.5201
H	1.16083	-4.68231	-0.705131
H	1.24798	-3.08713	0.030783
H	2.38571	-3.53787	-1.26466
H	0.188139	-4.99745	-3.03142
H	1.36715	-3.88941	-3.73731
H	-0.367674	-3.6017	-3.96947
H	-0.69733	5.01005	3.08979
H	0.829006	4.24849	3.54303
H	-0.70718	3.49829	4.01387
H	2.57705	-2.04129	-2.94274
H	1.88659	-0.586032	-3.6842
H	2.17163	1.24314	3.25366
H	2.365	2.80087	2.4296
H	-0.154822	1.37647	2.92094
H	-0.256964	-1.35421	-3.03099
C	3.65838	0.336885	1.31723
C	4.87821	1.02067	1.38131
C	3.62964	-1.05499	1.47484
C	6.0624	0.315861	1.59234
H	4.89094	2.09765	1.2452
C	4.8215	-1.75563	1.66618
H	2.67996	-1.58258	1.4741
C	6.03889	-1.07449	1.72821
H	7.00578	0.852977	1.63911
H	4.79195	-2.83517	1.78586
H	6.96342	-1.62286	1.88642
C	3.47377	0.580409	-1.91985
C	4.72502	0.088275	-2.31561
C	3.26634	1.96531	-1.85423
C	5.75623	0.969855	-2.63365
H	4.88716	-0.984647	-2.35162
C	4.31	2.84129	-2.15421
H	2.2921	2.35473	-1.57637
C	5.55619	2.34983	-2.54796
H	6.72247	0.576208	-2.93695
H	4.13919	3.91303	-2.09725
H	6.36288	3.03589	-2.79019
------------------------------------
TS1-S
G(DCM) = -2028.166976 Hartree
------------------------------------
Ni	1.36607	-0.224648	0.215016
C	2.05194	-1.29829	1.86565
H	3.0086	-1.70231	1.50945
C	2.30473	-0.4246	3.09925
H	2.91623	0.442506	2.81223
H	1.36422	-0.004292	3.47678
C	3.01117	-1.1589	4.25537
H	2.41509	-2.01183	4.59975
H	3.9856	-1.54725	3.93278
C	1.08643	-2.40959	2.0288
C	1.30983	-3.66087	1.39968
C	-0.108157	-2.30077	2.78338
C	0.402718	-4.71365	1.49985
H	2.22909	-3.79864	0.833064
C	-1.01711	-3.35404	2.88227
H	-0.317955	-1.37509	3.31357
C	-0.778137	-4.57162	2.23827
H	0.626393	-5.65996	1.01039
H	-1.91991	-3.22472	3.47615
H	-1.48172	-5.3951	2.327
N	-0.261352	-1.00413	-0.901076
C	-1.30366	0.874289	0.058306
N	-2.29458	1.83533	0.094699
N	-2.51857	-1.25325	-0.670853
N	-0.158451	1.21381	0.578445
C	-1.38755	-0.480718	-0.501954
C	-1.72004	3.03171	0.750603
C	-0.250805	2.60606	1.05105
C	0.196105	2.76169	2.5221
C	-2.07979	-2.5404	-1.26097
C	-0.712348	2.03311	3.52146
C	-0.54101	-2.35415	-1.4273
C	-0.004949	-2.51786	-2.86881
C	-0.611644	-1.51972	-3.86452
C	-0.171121	-3.96775	-3.34906
C	0.3552	4.24798	2.87914
H	1.18699	2.29412	2.57103
H	-0.264847	2.0497	4.52148
H	-0.855003	0.985425	3.23756
H	-1.70045	2.50394	3.60308
H	1.07025	-2.30653	-2.80218
H	-0.135432	-1.62244	-4.84644
H	-0.46435	-0.488161	-3.5258
H	-1.6878	-1.68209	-4.00814
H	0.296047	-4.10625	-4.33075
H	-1.22879	-4.24479	-3.45003
H	0.295032	-4.67458	-2.65247
H	0.728706	4.36163	3.90307
H	-0.601859	4.78412	2.8214
H	1.06422	4.74486	2.20603
H	-2.59159	-2.72221	-2.21246
H	-2.32265	-3.35657	-0.574158
H	-1.78105	3.88602	0.068158
H	-2.27989	3.28452	1.65729
H	0.446231	3.19657	0.444039
H	-0.007142	-3.06871	-0.791237
C	-3.38855	1.96529	-0.798648
C	-4.55498	2.60056	-0.347689
C	-3.31555	1.52662	-2.12911
C	-5.63181	2.78718	-1.21213
H	-4.6189	2.92917	0.685093
C	-4.40623	1.69946	-2.98109
H	-2.40678	1.06303	-2.49834
C	-5.56656	2.33203	-2.53095
H	-6.5297	3.27909	-0.84813
H	-4.33761	1.3535	-4.00908
H	-6.40946	2.47238	-3.20155
C	-3.70107	-1.19149	0.112642
C	-4.91963	-1.56238	-0.47406
C	-3.67363	-0.810196	1.46172
C	-6.09333	-1.54439	0.276798
H	-4.9427	-1.84706	-1.5216
C	-4.85679	-0.77469	2.19964
H	-2.72632	-0.574126	1.93487
C	-6.06994	-1.14269	1.61447
H	-7.03103	-1.83425	-0.189635
H	-4.82323	-0.479144	3.24501
H	-6.98696	-1.12347	2.19657
H	3.18166	-0.49531	5.11428
C	3.14278	0.697829	-0.652432
C	3.89126	1.37942	0.341495
C	3.78834	2.75115	0.47153
C	2.99595	3.50049	-0.4262
C	2.30511	2.85058	-1.44939
C	2.39029	1.45454	-1.57736
H	4.53138	0.817741	1.01266
H	4.32564	3.27946	1.25328
H	1.71545	3.40586	-2.17057
H	1.90674	0.966244	-2.4156
I	4.02098	-1.19586	-1.46215
O	2.98291	4.85052	-0.207348
C	2.31818	5.67416	-1.15104
H	1.24125	5.45923	-1.19049
H	2.4665	6.70096	-0.811819
H	2.74351	5.55666	-2.15638
------------------------------------
INT2-R
G(DCM) = -2028.208736 Hartree
------------------------------------
Ni	-1.07464	-0.272724	-0.270207
C	-2.32079	-1.69021	-1.0074
H	-1.61158	-2.46617	-0.701666
C	-2.59682	0.915847	-0.300813
C	-3.42758	1.13152	0.807643
C	-4.40344	2.12508	0.784094
C	-4.58763	2.91515	-0.360161
C	-3.7767	2.7047	-1.4794
C	-2.78866	1.70662	-1.43527
H	-3.31409	0.520385	1.69785
H	-5.04625	2.30014	1.6424
H	-3.89449	3.29905	-2.37955
H	-2.16424	1.57401	-2.3181
I	-0.695369	-1.08058	2.43135
O	-5.58143	3.85722	-0.282107
C	-5.82639	4.66057	-1.41972
H	-6.65152	5.32367	-1.15057
H	-4.94979	5.26749	-1.68793
H	-6.11844	4.05638	-2.29025
C	-3.64672	-1.97728	-0.394891
C	-4.8555	-1.47293	-0.913163
C	-3.72192	-2.82488	0.726818
C	-6.08089	-1.80737	-0.340354
H	-4.83979	-0.800086	-1.76479
C	-4.94642	-3.15486	1.30493
H	-2.80212	-3.20648	1.15988
C	-6.13456	-2.6504	0.772511
H	-6.99783	-1.40298	-0.762137
H	-4.97029	-3.80682	2.17443
H	-7.0911	-2.90826	1.21988
C	-2.28304	-1.49191	-2.52469
H	-2.98122	-0.70355	-2.82258
H	-1.28737	-1.13656	-2.82906
C	-2.6033	-2.77976	-3.30735
H	-1.89281	-3.58	-3.06464
H	-3.60629	-3.14346	-3.06283
H	-2.55643	-2.60357	-4.38899
N	0.389937	1.27946	0.029639
C	1.81629	-0.430446	-0.764105
N	2.99145	-0.812	-1.35714
N	2.5026	1.42211	0.846751
N	0.800235	-1.21852	-0.926959
C	1.58749	0.788264	0.055411
C	2.70152	-2.03709	-2.13725
C	1.24951	-2.39606	-1.70214
C	1.1282	-3.71519	-0.894347
C	1.76644	2.48263	1.58164
C	1.99092	-3.74701	0.373235
C	0.348644	2.44729	0.934483
C	-0.070236	3.73778	0.190208
C	0.873092	4.11825	-0.959455
C	-0.24618	4.89714	1.18316
C	1.41038	-4.91971	-1.80712
H	0.079879	-3.77577	-0.576939
H	1.83053	-4.68999	0.907825
H	1.72	-2.93514	1.05375
H	3.06318	-3.68121	0.147017
H	-1.05181	3.51628	-0.244444
H	0.498818	5.00797	-1.47883
H	0.944596	3.30975	-1.6955
H	1.88605	4.35154	-0.605986
H	-0.633796	5.78531	0.671413
H	0.703528	5.18254	1.65493
H	-0.952756	4.63517	1.97916
H	1.24112	-5.85637	-1.26516
H	2.4506	-4.93242	-2.15866
H	0.758577	-4.92188	-2.68968
H	2.27325	3.44556	1.46254
H	1.74333	2.22908	2.64605
H	2.77953	-1.81018	-3.20712
H	3.42136	-2.82545	-1.90177
H	0.601954	-2.49397	-2.58099
H	-0.411095	2.23975	1.69497
C	4.07172	0.03363	-1.73888
C	5.37404	-0.481027	-1.70519
C	3.85213	1.33779	-2.20119
C	6.44612	0.306092	-2.12132
H	5.54224	-1.4874	-1.33436
C	4.93344	2.12687	-2.59526
H	2.84194	1.73033	-2.26206
C	6.23178	1.61458	-2.56126
H	7.4528	-0.101119	-2.0898
H	4.75419	3.13852	-2.94875
H	7.06957	2.22809	-2.87997
C	3.6602	0.822011	1.4388
C	4.87835	1.50848	1.39291
C	3.56168	-0.399433	2.11656
C	6.00243	0.966531	2.01511
H	4.93982	2.44978	0.855494
C	4.69664	-0.942671	2.72116
H	2.59708	-0.895042	2.19391
C	5.9154	-0.262255	2.67446
H	6.94787	1.50055	1.97761
H	4.61885	-1.88977	3.24774
H	6.793	-0.683791	3.15699
------------------------------------
INT2-S
G(DCM) = -2028.210146 Hartree
------------------------------------
Ni	1.03394	-0.302388	-0.283561
C	2.50657	0.915487	-0.563883
C	2.61754	1.57157	-1.79887
C	3.54961	2.59275	-1.99403
C	4.39761	2.97503	-0.946348
C	4.30147	2.32438	0.289739
C	3.36486	1.29699	0.467409
H	1.97517	1.29726	-2.63548
H	3.63909	3.10301	-2.94935
H	4.94889	2.59714	1.11642
H	3.30891	0.795942	1.42936
I	0.784891	-0.860303	2.48511
O	5.2785	3.98632	-1.23154
C	6.17762	4.39018	-0.215201
H	6.78763	5.18475	-0.650503
H	5.64854	4.78245	0.664359
H	6.83033	3.56527	0.101483
N	-0.854854	-1.45587	-0.599912
C	-1.66566	0.773248	-0.489759
N	-2.62544	1.69284	-0.818166
N	-2.94064	-1.27289	0.288657
N	-0.467103	1.22718	-0.312676
C	-1.84804	-0.685695	-0.279721
C	-1.97338	3.02202	-0.829382
C	-0.478648	2.68949	-0.527422
C	0.136056	3.46729	0.65957
C	-2.60291	-2.70294	0.48836
C	-0.566551	3.20349	1.99758
C	-1.21447	-2.83724	-0.20685
C	-1.17421	-3.81028	-1.40891
C	-2.13793	-3.42824	-2.54067
C	-1.39411	-5.25727	-0.940899
C	0.200795	4.96662	0.327864
H	1.16329	3.09661	0.746941
H	-0.0651	3.76159	2.79649
H	-0.523357	2.14178	2.25968
H	-1.61672	3.52591	1.99005
H	-0.154656	-3.74138	-1.80905
H	-2.02108	-4.11266	-3.38858
H	-1.93908	-2.41319	-2.9016
H	-3.18741	-3.4804	-2.2238
H	-1.26685	-5.95622	-1.77513
H	-2.40582	-5.40722	-0.54256
H	-0.680602	-5.53672	-0.156706
H	0.713728	5.51132	1.12798
H	-0.799699	5.40858	0.225292
H	0.749122	5.14928	-0.604299
H	-3.37409	-3.34034	0.044224
H	-2.55035	-2.91324	1.56088
H	-2.12024	3.49302	-1.80629
H	-2.41554	3.66991	-0.065566
H	0.146886	2.89565	-1.40399
H	-0.466407	-3.1647	0.524086
C	-3.8776	1.4667	-1.43999
C	-4.93259	2.35586	-1.18915
C	-4.06851	0.405188	-2.33665
C	-6.1641	2.17394	-1.81546
H	-4.79123	3.17595	-0.492269
C	-5.31101	0.219954	-2.9423
H	-3.24602	-0.262157	-2.57227
C	-6.3633	1.10193	-2.68804
H	-6.97365	2.86909	-1.61103
H	-5.44657	-0.606645	-3.63447
H	-7.3253	0.960665	-3.17199
C	-3.86978	-0.624267	1.16643
C	-5.2411	-0.809239	0.962193
C	-3.41108	0.134599	2.25053
C	-6.15613	-0.225489	1.83801
H	-5.58016	-1.39048	0.110332
C	-4.33522	0.729123	3.11144
H	-2.34277	0.228979	2.42977
C	-5.70536	0.549133	2.90977
H	-7.22101	-0.368298	1.6769
H	-3.97865	1.31737	3.95233
H	-6.42008	1.00564	3.58907
C	2.29616	-1.7776	-0.882898
H	1.6376	-2.52799	-0.430606
C	3.6669	-1.92779	-0.322339
C	4.8152	-1.43659	-0.974468
C	3.85308	-2.62928	0.883831
C	6.0883	-1.6448	-0.448128
H	4.71296	-0.874673	-1.89753
C	5.12579	-2.83265	1.41521
H	2.98271	-2.99912	1.41746
C	6.25218	-2.34407	0.750557
H	6.95614	-1.25582	-0.975269
H	5.23552	-3.37467	2.3511
H	7.24597	-2.50479	1.16077
C	2.16311	-1.79495	-2.40823
H	2.75191	-0.985948	-2.85283
H	1.11732	-1.5999	-2.6834
C	2.59388	-3.13353	-3.03945
H	2.0098	-3.97057	-2.63774
H	3.64932	-3.34067	-2.83715
H	2.45006	-3.11405	-4.1266
------------------------------------
TS2-R
G(DCM) = -2028.202231 Hartree
------------------------------------
Ni	-1.10527	-0.243865	-0.739896
C	-3.18121	-0.940179	-0.575235
H	-2.57097	-1.83024	-0.773333
C	-2.36404	1.03736	0.004909
C	-2.78595	2.07	-0.838979
C	-3.10128	3.34411	-0.339558
C	-3.01282	3.58913	1.03382
C	-2.61258	2.55278	1.89451
C	-2.30802	1.29596	1.38726
H	-2.8698	1.90564	-1.91036
H	-3.41931	4.11913	-1.02884
H	-2.55924	2.75773	2.96012
H	-2.01848	0.505686	2.07352
I	-0.296204	-1.95414	-2.79272
O	-3.29887	4.78454	1.6361
C	-3.72626	5.85771	0.817145
H	-3.89882	6.70053	1.48956
H	-2.96087	6.13553	0.079102
H	-4.65977	5.61926	0.289309
C	-3.9874	-1.19655	0.657097
C	-5.03749	-0.355355	1.07077
C	-3.75221	-2.36082	1.40906
C	-5.81014	-0.664989	2.18814
H	-5.2412	0.556269	0.517603
C	-4.51941	-2.67107	2.53372
H	-2.97058	-3.04538	1.08801
C	-5.55311	-1.82194	2.92975
H	-6.61532	0.002514	2.48479
H	-4.31661	-3.58274	3.09022
H	-6.1569	-2.06021	3.80141
C	-3.96493	-0.606019	-1.84481
H	-4.60342	0.269301	-1.68332
H	-3.26003	-0.347727	-2.64373
C	-4.82347	-1.7894	-2.32288
H	-4.19506	-2.65667	-2.55357
H	-5.55481	-2.08682	-1.56331
H	-5.37039	-1.51981	-3.23425
N	0.218266	-1.0971	0.806353
C	1.53102	0.704979	-0.012514
N	2.51746	1.63329	0.212684
N	2.46244	-1.48603	0.855584
N	0.600159	1.0472	-0.839815
C	1.414	-0.649925	0.580178
C	2.25111	2.77555	-0.688608
C	0.846918	2.43652	-1.27327
C	0.700834	2.62256	-2.79937
C	1.87042	-2.79178	1.23566
C	1.64756	1.74271	-3.62584
C	0.34652	-2.47516	1.3299
C	-0.262982	-2.60711	2.7468
C	0.402688	-1.6997	3.79029
C	-0.269649	-4.07606	3.19788
C	0.83572	4.10932	-3.16487
H	-0.325278	2.30784	-3.03188
H	1.45539	1.89199	-4.69446
H	1.49274	0.682264	-3.40575
H	2.70259	1.9913	-3.45053
H	-1.30646	-2.28336	2.6492
H	-0.104036	-1.79835	4.75706
H	0.344541	-0.647598	3.49133
H	1.45823	-1.95471	3.94899
H	-0.790052	-4.1822	4.15633
H	0.746958	-4.46666	3.335
H	-0.776988	-4.71812	2.46762
H	0.638231	4.26232	-4.23146
H	1.84861	4.48363	-2.96553
H	0.130379	4.731	-2.5994
H	2.29878	-3.14424	2.17905
H	2.09161	-3.52845	0.456638
H	2.26556	3.70781	-0.117339
H	3.02056	2.83403	-1.46722
H	0.077828	3.05721	-0.793613
H	-0.215653	-3.13304	0.65722
C	3.42475	1.71499	1.29363
C	4.67636	2.31544	1.09122
C	3.08189	1.25286	2.57315
C	5.57435	2.43604	2.15017
H	4.94958	2.66874	0.101852
C	3.99569	1.35982	3.62078
H	2.09915	0.830201	2.75174
C	5.24392	1.95237	3.41786
H	6.54086	2.90185	1.97844
H	3.71707	0.998106	4.60689
H	5.94691	2.04492	4.24059
C	3.71665	-1.45332	0.158855
C	4.90535	-1.51758	0.892508
C	3.74849	-1.41658	-1.24136
C	6.13004	-1.53466	0.225166
H	4.86191	-1.53359	1.97706
C	4.97968	-1.41815	-1.89934
H	2.81781	-1.41254	-1.80524
C	6.16936	-1.47915	-1.17027
H	7.0531	-1.58188	0.796257
H	5.00389	-1.3894	-2.98512
H	7.12475	-1.4893	-1.68787
------------------------------------
TS2-S
G(DCM) = -2028.203243 Hartree
------------------------------------
Ni	1.1572	-0.286997	-0.76536
C	2.36123	0.951039	0.137154
C	2.9286	1.94615	-0.664719
C	3.25464	3.20945	-0.146905
C	3.02614	3.48282	1.2048
C	2.48013	2.48292	2.02671
C	2.16925	1.23475	1.50087
H	3.11802	1.76078	-1.71896
H	3.68659	3.95543	-0.805418
H	2.32138	2.70697	3.07794
H	1.77565	0.470498	2.16494
I	0.635044	-1.56734	-3.15964
O	3.3059	4.67242	1.82189
C	3.8671	5.71171	1.0409
H	4.00614	6.55695	1.71812
H	4.83957	5.42345	0.618728
H	3.19814	6.01104	0.222073
N	-0.226981	-1.05683	0.681837
C	-1.61966	0.514119	-0.425427
N	-2.85365	0.919221	-0.884519
N	-2.20535	-0.71023	1.74009
N	-0.586006	0.975602	-1.04422
C	-1.35543	-0.418036	0.700152
C	-2.59875	1.75873	-2.08425
C	-1.04298	1.84865	-2.14024
C	-0.456885	3.27499	-2.01354
C	-1.49386	-1.66912	2.61808
C	-0.833401	3.98051	-0.703567
C	-0.226223	-2.0302	1.79021
C	-0.195294	-3.48682	1.25646
C	-1.39413	-3.84642	0.369163
C	-0.023129	-4.47754	2.41839
C	-0.828657	4.11901	-3.24236
H	0.632219	3.14218	-2.00955
H	-0.349259	4.96228	-0.649812
H	-0.502442	3.4013	0.16457
H	-1.91537	4.14775	-0.620133
H	0.697895	-3.54816	0.621948
H	-1.30828	-4.8844	0.02894
H	-1.42408	-3.21218	-0.521501
H	-2.34909	-3.75481	0.902642
H	0.104087	-5.49636	2.03667
H	-0.898211	-4.48706	3.08112
H	0.85522	-4.23483	3.02897
H	-0.334996	5.09668	-3.2022
H	-1.90943	4.30389	-3.29861
H	-0.523927	3.62693	-4.17366
H	-2.12371	-2.53695	2.83183
H	-1.25103	-1.17877	3.5681
H	-3.01737	1.26489	-2.9668
H	-3.08253	2.73437	-1.97262
H	-0.665824	1.41309	-3.0724
H	0.682624	-1.88033	2.38327
C	-4.04594	0.130856	-0.8341
C	-5.25996	0.75699	-0.530295
C	-4.02093	-1.2341	-1.14772
C	-6.442	0.017499	-0.527167
H	-5.26453	1.81304	-0.278802
C	-5.20524	-1.97209	-1.12267
H	-3.08392	-1.70463	-1.43176
C	-6.41692	-1.34936	-0.815347
H	-7.38186	0.50776	-0.288833
H	-5.18049	-3.0309	-1.3651
H	-7.33854	-1.92475	-0.807662
C	-3.17014	0.172414	2.30596
C	-4.32454	-0.372491	2.88207
C	-2.95635	1.55653	2.35306
C	-5.25939	0.461176	3.49325
H	-4.49263	-1.44376	2.82962
C	-3.90801	2.3861	2.94715
H	-2.04666	1.98029	1.93892
C	-5.05864	1.84335	3.52257
H	-6.15242	0.029783	3.93677
H	-3.7359	3.45849	2.97715
H	-5.79083	2.49189	3.99512
C	3.16789	-1.07008	-0.345466
H	2.55753	-1.93908	-0.625752
C	3.79959	-1.34107	0.984802
C	4.80339	-0.5154	1.52753
C	3.45325	-2.49605	1.70732
C	5.41997	-0.827757	2.73688
H	5.09352	0.388636	1.00173
C	4.06408	-2.80988	2.92363
H	2.71389	-3.17542	1.29242
C	5.05089	-1.97429	3.44669
H	6.19161	-0.170527	3.12996
H	3.77874	-3.71657	3.45183
H	5.53331	-2.21551	4.39019
C	4.13794	-0.771379	-1.4902
H	4.80034	0.058832	-1.22214
H	3.57166	-0.460332	-2.37434
C	4.98167	-2.00173	-1.86414
H	4.34181	-2.82181	-2.20883
H	5.57051	-2.35937	-1.01215
H	5.67475	-1.75499	-2.67717
------------------------------------
INT3
G(DCM) = -1333.114904 Hartree
------------------------------------
N	0.546788	0.963351	-0.672779
C	-0.667969	-0.816166	0.262987
N	-1.78042	-1.60688	0.447944
N	-1.66232	1.44759	-0.445644
N	0.473252	-1.31878	0.629255
C	-0.62184	0.560549	-0.279291
C	-1.29998	-2.8907	1.016
C	0.236412	-2.67155	1.17246
C	1.10114	-3.77587	0.515314
C	-1.09927	2.64107	-1.12778
C	2.55567	-3.72561	1.00565
C	0.433383	2.34571	-1.17049
C	1.34013	3.31554	-0.37523
C	0.982598	3.39646	1.11497
C	1.35104	4.70287	-1.03396
C	1.0257	-3.75128	-1.01843
H	0.663936	-4.72431	0.865681
H	3.12752	-4.56313	0.59019
H	2.60953	-3.79252	2.09916
H	3.05584	-2.80009	0.700047
H	2.3498	2.89094	-0.449801
H	1.69016	4.05181	1.63439
H	1.04037	2.41147	1.58968
H	-0.023061	3.80573	1.28146
H	2.06401	5.36102	-0.525856
H	0.366748	5.1878	-0.982903
H	1.64467	4.64537	-2.08911
H	1.5638	-4.60842	-1.43745
H	1.48719	-2.83964	-1.41342
H	-0.00675	-3.79861	-1.38772
H	-1.35018	3.53996	-0.557582
H	-1.5261	2.74065	-2.13136
H	-1.78934	-3.09761	1.97267
H	-1.53868	-3.70687	0.325084
C	-2.94131	-1.59625	-0.380108
C	-4.17815	-1.92386	0.189619
C	-2.85873	-1.32331	-1.75226
C	-5.32216	-1.96924	-0.605193
H	-4.23799	-2.12365	1.25506
C	-4.01202	-1.3508	-2.53695
H	-1.8956	-1.10575	-2.20436
C	-5.24515	-1.67656	-1.96901
H	-6.27764	-2.22316	-0.154864
H	-3.94005	-1.13671	-3.59979
H	-6.13893	-1.70737	-2.58554
C	-2.80119	1.56715	0.396336
C	-3.99171	2.0701	-0.146048
C	-2.74379	1.24346	1.75932
C	-5.11218	2.23965	0.665048
H	-4.03677	2.31178	-1.20355
C	-3.87697	1.39513	2.55853
H	-1.81251	0.894486	2.19466
C	-5.06295	1.89596	2.01809
H	-6.02961	2.63123	0.234473
H	-3.82234	1.14241	3.61394
H	-5.93903	2.02422	2.64721
H	0.494908	-2.63728	2.23807
H	0.782407	2.34833	-2.20915
Ni	2.07539	-0.199322	0.021611
I	4.58731	0.163156	-0.043459
------------------------------------
TS3-R
G(DCM) = -2028.192459 Hartree
------------------------------------
C	1.73945	1.18124	2.16478
H	1.02116	1.946	1.87344
C	1.20582	0.145404	3.01966
C	2.02743	-0.739768	3.76815
C	-0.197839	-0.008574	3.17177
C	1.47707	-1.71863	4.59129
H	3.10654	-0.642048	3.71275
C	-0.744282	-0.982773	3.99676
H	-0.84711	0.668143	2.62428
C	0.090395	-1.85393	4.71108
H	2.13621	-2.37604	5.15281
H	-1.82442	-1.06317	4.09419
H	-0.334756	-2.61372	5.36101
C	3.16581	1.65697	2.27217
H	3.86316	0.81273	2.29618
H	3.41461	2.23198	1.37664
C	3.38675	2.54301	3.51879
H	2.73909	3.42747	3.49272
H	3.17328	1.99919	4.44625
H	4.42556	2.89161	3.55779
Ni	1.24836	0.623759	-0.210514
C	2.8199	-0.464432	-0.469163
C	3.3244	-1.34771	0.497744
C	4.34474	-2.25535	0.208239
C	4.89403	-2.3098	-1.07817
C	4.40531	-1.44529	-2.06242
C	3.3864	-0.533134	-1.74937
H	2.91583	-1.35636	1.50314
H	4.73049	-2.93035	0.968054
H	4.81259	-1.45424	-3.06823
H	3.05016	0.139097	-2.53172
I	2.32497	2.84682	-1.34116
O	5.89062	-3.23392	-1.26828
C	6.50287	-3.29414	-2.54241
H	7.26956	-4.06922	-2.47362
H	6.97647	-2.34014	-2.81207
H	5.78449	-3.56741	-3.3283
N	-0.715349	1.54881	-0.224455
C	-1.29004	-0.734585	-0.094226
N	-2.13859	-1.74595	0.268736
N	-2.81491	1.11397	-0.982001
N	-0.027937	-1.02883	-0.143724
C	-1.63792	0.664309	-0.443681
C	-1.29064	-2.91297	0.615308
C	0.132737	-2.46375	0.170658
C	0.721169	-3.25806	-1.02337
C	-2.67158	2.57645	-1.17956
C	-0.145948	-3.19931	-2.28797
C	-1.2313	2.86835	-0.661418
C	-1.13539	3.93757	0.450414
C	-1.96847	3.62158	1.69965
C	-1.48192	5.3218	-0.119575
C	1.01616	-4.70606	-0.603057
H	1.67605	-2.77591	-1.25262
H	0.336989	-3.75343	-3.10064
H	-0.277081	-2.1667	-2.62906
H	-1.13898	-3.64368	-2.1373
H	-0.076383	3.95374	0.735667
H	-1.78088	4.36953	2.47821
H	-1.7148	2.64158	2.11704
H	-3.04709	3.63561	1.49474
H	-1.35014	6.09616	0.644318
H	-2.52522	5.37407	-0.459532
H	-0.834076	5.57259	-0.966782
H	1.51173	-5.24512	-1.41786
H	0.101758	-5.26147	-0.354151
H	1.68094	-4.7384	0.267757
H	-3.44229	3.11414	-0.617412
H	-2.79551	2.8123	-2.2411
H	-1.35459	-3.0922	1.69381
H	-1.63551	-3.80807	0.090536
H	0.839495	-2.54853	1.00041
H	-0.582355	3.20193	-1.4761
C	-3.45145	-1.62904	0.803716
C	-4.38397	-2.63596	0.520819
C	-3.81349	-0.568991	1.64622
C	-5.66338	-2.57891	1.0705
H	-4.10717	-3.45073	-0.140801
C	-5.10312	-0.508204	2.17517
H	-3.08839	0.198483	1.894
C	-6.03075	-1.51296	1.89491
H	-6.37803	-3.3651	0.84387
H	-5.37373	0.319112	2.82552
H	-7.02976	-1.46847	2.31885
C	-3.74926	0.364977	-1.75059
C	-5.11077	0.682181	-1.65733
C	-3.32855	-0.635794	-2.63645
C	-6.0417	-0.004686	-2.43425
H	-5.4343	1.45356	-0.965436
C	-4.26945	-1.33289	-3.39485
H	-2.27129	-0.856022	-2.74401
C	-5.62649	-1.01933	-3.30006
H	-7.09537	0.247657	-2.35467
H	-3.93419	-2.10809	-4.07833
H	-6.35438	-1.55627	-3.90149
------------------------------------
TS3-S
G(DCM) = -2028.190954 Hartree
------------------------------------
Ni	-1.30579	0.381886	-0.188245
C	-2.97188	-0.592154	-0.025825
C	-3.23172	-1.44446	-1.10876
C	-4.32316	-2.32443	-1.12811
C	-5.20885	-2.34864	-0.045552
C	-4.9866	-1.4867	1.03357
C	-3.88959	-0.623042	1.03393
H	-2.59001	-1.41909	-1.98762
H	-4.47986	-2.95674	-1.99605
H	-5.69036	-1.49898	1.86156
H	-3.78008	0.036237	1.88998
I	-2.58908	2.10263	-1.795
O	-6.31067	-3.16173	0.048839
C	-6.61059	-3.99958	-1.05016
H	-7.52453	-4.53478	-0.782786
H	-6.78597	-3.42114	-1.96773
H	-5.8096	-4.72897	-1.23884
N	-0.150163	-1.36737	0.207822
C	1.56543	0.183384	-0.255535
N	2.85269	0.640276	-0.132266
N	1.81212	-2.36179	-0.350474
N	0.659619	1.05988	-0.556834
C	1.0943	-1.21743	-0.122613
C	2.7923	2.11539	-0.290958
C	1.33395	2.36038	-0.77609
C	1.21654	2.83856	-2.24582
C	0.861278	-3.49501	-0.246418
C	1.82948	1.87306	-3.26767
C	-0.454161	-2.81606	0.239048
C	-0.961869	-3.2886	1.62179
C	0.076086	-3.15191	2.74356
C	-1.4988	-4.72548	1.52535
C	1.79473	4.25549	-2.38444
H	0.141295	2.89191	-2.44576
H	1.6861	2.26064	-4.28259
H	1.34198	0.893178	-3.22256
H	2.90921	1.73286	-3.12189
H	-1.80968	-2.63416	1.85461
H	-0.378961	-3.39256	3.71099
H	0.466489	-2.13125	2.80671
H	0.923451	-3.83629	2.60792
H	-1.92029	-5.043	2.48551
H	-0.708343	-5.44212	1.26388
H	-2.29071	-4.80136	0.771624
H	1.61174	4.64231	-3.39306
H	2.88046	4.28205	-2.21864
H	1.32834	4.94534	-1.6715
H	1.23755	-4.24733	0.452851
H	0.756147	-3.96654	-1.23
H	2.99227	2.58915	0.675799
H	3.54294	2.45319	-1.01042
H	0.837749	3.10447	-0.15101
H	-1.26665	-2.9915	-0.471518
C	3.87489	0.053532	0.66631
C	5.2075	0.174308	0.251657
C	3.58098	-0.585934	1.87832
C	6.23319	-0.346113	1.03849
H	5.4294	0.66019	-0.693368
C	4.61185	-1.12372	2.64966
H	2.55316	-0.648502	2.2228
C	5.93976	-1.00273	2.23634
H	7.26362	-0.247752	0.708656
H	4.37456	-1.61959	3.58693
H	6.74059	-1.41191	2.84555
C	2.99721	-2.50101	-1.13191
C	3.98719	-3.39196	-0.699239
C	3.15432	-1.82031	-2.3456
C	5.12978	-3.59238	-1.47171
H	3.86377	-3.90825	0.247792
C	4.31065	-2.01064	-3.10317
H	2.37429	-1.15355	-2.69872
C	5.29834	-2.89844	-2.67244
H	5.89409	-4.28424	-1.12912
H	4.42732	-1.47628	-4.04188
H	6.19165	-3.05262	-3.27095
C	-1.48381	1.47258	1.99586
H	-2.52	1.61522	1.70131
C	-0.711186	2.69932	2.02598
C	0.542691	2.80779	2.68187
C	-1.22336	3.87489	1.41697
C	1.23388	4.01589	2.72945
H	0.969653	1.93851	3.17322
C	-0.528231	5.07793	1.46472
H	-2.17059	3.81651	0.890076
C	0.707172	5.16056	2.12034
H	2.18497	4.06939	3.25457
H	-0.952268	5.95945	0.990635
H	1.24611	6.10315	2.16302
C	-1.23428	0.387074	3.01539
H	-0.166516	0.1371	3.06078
H	-1.7445	-0.527446	2.70485
C	-1.72025	0.771263	4.43064
H	-2.79672	0.978447	4.4298
H	-1.21007	1.66798	4.79806
H	-1.53537	-0.044651	5.14048
------------------------------------
INT4
G(DCM) = -1678.992573 Hartree
------------------------------------
Ni	1.37126	0.693059	-0.058666
C	3.01592	-0.25242	-0.022294
C	3.47263	-0.787645	1.1867
C	4.63097	-1.57956	1.26243
C	5.35868	-1.84741	0.100153
C	4.92496	-1.31151	-1.12054
C	3.77759	-0.521874	-1.17335
H	2.93558	-0.585024	2.11266
H	4.95097	-1.96453	2.22542
H	5.51186	-1.51434	-2.0125
H	3.48456	-0.095473	-2.12977
I	2.62519	2.90741	-0.328429
O	6.49938	-2.61231	0.047074
C	7.00781	-3.12425	1.26206
H	7.91487	-3.6757	1.00374
H	7.26235	-2.32169	1.96852
H	6.29719	-3.80926	1.74726
N	0.278545	-0.949776	0.080328
C	-1.44763	0.622871	-0.133047
N	-2.707	1.07583	-0.442415
N	-1.76177	-1.85231	0.49807
N	-0.507847	1.51319	-0.068167
C	-1.00498	-0.75872	0.163069
C	-2.56108	2.5263	-0.739584
C	-1.10969	2.84462	-0.277138
C	-1.00547	3.71683	1.00069
C	-0.8028	-2.9455	0.804138
C	-1.7245	3.12082	2.21829
C	0.557066	-2.3838	0.299649
C	1.10583	-3.06614	-0.979463
C	0.139751	-3.01077	-2.17065
C	1.54154	-4.50603	-0.666791
C	-1.48046	5.14792	0.707407
H	0.066314	3.75781	1.22507
H	-1.56376	3.75581	3.09673
H	-1.33831	2.12445	2.45982
H	-2.80959	3.04426	2.06761
H	2.00248	-2.49746	-1.24614
H	0.602923	-3.47057	-3.05085
H	-0.10803	-1.97652	-2.43385
H	-0.795894	-3.55135	-1.97602
H	2.00722	-4.96143	-1.54756
H	0.694716	-5.14419	-0.380272
H	2.27602	-4.52972	0.146435
H	-1.32316	5.78844	1.58221
H	-2.55087	5.18731	0.464184
H	-0.925694	5.5862	-0.130136
H	-1.09802	-3.86744	0.296476
H	-0.805881	-3.13136	1.88492
H	-2.70373	2.68628	-1.81478
H	-3.31751	3.1045	-0.202361
H	-0.541241	3.352	-1.06151
H	1.3312	-2.46397	1.06722
C	-3.70936	0.327804	-1.13067
C	-5.05442	0.558314	-0.817745
C	-3.37577	-0.573436	-2.14986
C	-6.05679	-0.116088	-1.51283
H	-5.30382	1.2515	-0.020349
C	-4.38412	-1.25979	-2.82763
H	-2.3351	-0.727295	-2.41898
C	-5.72544	-1.03142	-2.51499
H	-7.09826	0.067091	-1.2639
H	-4.11804	-1.95907	-3.61547
H	-6.50816	-1.55883	-3.05273
C	-3.01172	-1.81772	1.18824
C	-3.97703	-2.78339	0.879635
C	-3.25658	-0.886181	2.20516
C	-5.1823	-2.81097	1.57915
H	-3.78375	-3.49344	0.081596
C	-4.47355	-0.90777	2.8875
H	-2.49739	-0.155126	2.46636
C	-5.43668	-1.87081	2.58082
H	-5.92786	-3.56187	1.33343
H	-4.65881	-0.180492	3.67309
H	-6.37854	-1.89139	3.1216
------------------------------------
LNiHCl
G(DCM) = -1281.579615 Hartree
------------------------------------
C	-1.71056	3.06353	0.178662
C	-0.429623	3.51136	-0.044076
C	0.624868	2.57556	-0.11307
C	0.275378	1.20949	0.013676
C	-1.98307	1.6772	0.311603
C	1.99863	2.94823	-0.279782
C	1.31474	0.214517	-0.002363
C	2.66643	0.615834	-0.124367
C	2.98245	2.00531	-0.281244
C	3.64503	-0.398647	-0.06859
C	3.25062	-1.70357	0.123111
C	1.88064	-2.04173	0.226666
H	2.24005	4.00186	-0.391345
H	-2.53442	3.76447	0.264041
H	4.02513	2.28969	-0.392945
H	3.98665	-2.49732	0.194379
N	-1.00307	0.771487	0.194604
N	0.933352	-1.09258	0.135403
C	-3.38384	1.22811	0.603279
H	-4.00412	2.08129	0.89339
H	-3.82181	0.734733	-0.269783
H	-3.3939	0.478585	1.39825
C	1.49118	-3.47712	0.443958
H	0.727069	-3.5604	1.22057
H	1.05916	-3.90366	-0.467902
H	2.36666	-4.06881	0.728861
Ni	-0.982794	-1.31821	-0.060316
H	-0.823415	-2.72895	-0.31762
Cl	-3.06103	-1.79026	-0.535242
H	4.69677	-0.140632	-0.160497
H	-0.217238	4.57259	-0.146247
------------------------------------
LNiHI
G(DCM) = -832.779420 Hartree
------------------------------------
C	0.602813	3.57092	0.296418
C	1.90388	3.39967	-0.114417
C	2.42183	2.09159	-0.23407
C	1.53089	1.02479	0.032367
C	-0.227626	2.4512	0.559821
C	3.78454	1.81221	-0.579304
C	2.02141	-0.327057	-0.009646
C	3.38347	-0.570219	-0.305948
C	4.24883	0.531088	-0.611479
C	3.81875	-1.91199	-0.263583
C	2.9239	-2.90009	0.081565
C	1.57059	-2.59035	0.355789
H	4.44461	2.6467	-0.800072
H	0.191541	4.56584	0.432801
H	5.28618	0.322205	-0.858111
H	3.24257	-3.93517	0.146199
N	0.223557	1.2031	0.382351
N	1.13195	-1.32359	0.282117
C	-1.62306	2.67417	1.06286
H	-1.70251	3.65862	1.53471
H	-2.34734	2.61714	0.242765
H	-1.90915	1.90033	1.77763
C	0.617374	-3.68876	0.733605
H	-0.025607	-3.37765	1.56048
H	-0.044339	-3.93087	-0.105675
H	1.1674	-4.59124	1.01762
Ni	-0.703262	-0.664361	0.217946
H	-1.21051	-2.00276	0.035981
H	4.85559	-2.15043	-0.4856
H	2.54296	4.25449	-0.320522
I	-3.13498	-0.262921	-0.395394
------------------------------------
LNiH
G(DCM) = -821.330266 Hartree
------------------------------------
C	-3.43108	0.654125	0.03605
C	-2.79942	1.88212	0.008997
C	-1.38871	1.93445	-0.00324
C	-0.700908	0.697242	0.014822
C	-2.67507	-0.53839	0.048109
C	-0.635304	3.15555	-0.031841
C	0.737955	0.680142	0.012164
C	1.45239	1.90109	-0.015533
C	0.728915	3.13964	-0.03922
C	2.86259	1.81127	-0.017279
C	3.46271	0.571	0.012449
C	2.67473	-0.607501	0.046324
H	-1.17651	4.09794	-0.047193
H	-4.51452	0.590125	0.046781
H	1.29158	4.06933	-0.061259
H	4.5445	0.479013	0.012447
N	-1.33432	-0.509174	0.034
N	1.34085	-0.538997	0.037625
C	-3.33562	-1.88936	0.080989
H	-4.42173	-1.80549	-0.017668
H	-2.95049	-2.52327	-0.725975
H	-3.10943	-2.40489	1.02201
C	3.31751	-1.9645	0.119118
H	3.53567	-2.2215	1.16451
H	2.63628	-2.72666	-0.269233
H	4.2649	-1.981	-0.430182
Ni	-0.081315	-2.09794	-0.086074
H	0.421092	-3.57853	-0.371291
H	3.46036	2.71912	-0.042335
H	-3.37471	2.80425	-0.003378
------------------------------------
LNiCl
G(DCM) = -1281.035697 Hartree
------------------------------------
Ni	0.017043	1.6169	0
Cl	-0.131248	3.8012	0
C	0.007525	-1.04044	3.44452
C	-0.023046	-2.27715	2.83263
C	-0.022972	-2.35487	1.42213
C	0.00776	-1.12887	0.718902
C	0.040104	0.143682	2.67024
C	-0.054184	-3.58457	0.682396
C	0.00776	-1.12887	-0.718902
C	-0.022972	-2.35487	-1.42213
C	-0.054184	-3.58457	-0.682396
C	-0.023046	-2.27715	-2.83263
C	0.007525	-1.04044	-3.44452
C	0.040104	0.143682	-2.67024
H	-0.077988	-4.52085	1.23361
H	0.007059	-0.959593	4.52682
H	-0.077988	-4.52085	-1.23361
H	0.007059	-0.959593	-4.52682
N	0.036418	0.085214	1.3331
N	0.036418	0.085214	-1.3331
C	0.102568	1.50161	3.31186
H	-0.199769	1.45812	4.36221
H	1.12583	1.89585	3.26603
H	-0.530647	2.21576	2.77653
C	0.102568	1.50161	-3.31186
H	-0.530647	2.21576	-2.77653
H	1.12583	1.89585	-3.26603
H	-0.199769	1.45812	-4.36221
H	-0.048942	-3.18897	-3.42382
H	-0.048942	-3.18897	3.42382
------------------------------------
LNiI
G(DCM) = -832.236283 Hartree
------------------------------------
C	0	3.44757	-1.85994
C	0	2.83111	-3.09428
C	0	1.42068	-3.16719
C	0	0.719822	-1.93872
C	0	2.67705	-0.673326
C	0	0.681982	-4.39766
C	0	-0.719822	-1.93872
C	0	-1.42068	-3.16719
C	0	-0.681982	-4.39766
C	0	-2.83111	-3.09428
C	0	-3.44757	-1.85994
C	0	-2.67705	-0.673326
H	0	1.23395	-5.33374
H	0	4.52994	-1.7826
H	0	-1.23395	-5.33374
H	0	-4.52994	-1.7826
N	0	1.33933	-0.72715
N	0	-1.33933	-0.72715
C	0	3.32376	0.683054
H	0	4.41422	0.602158
H	-0.876366	3.0089	1.26047
H	0.876366	3.0089	1.26047
C	0	-3.32376	0.683054
H	0.876366	-3.0089	1.26047
H	-0.876366	-3.0089	1.26047
H	0	-4.41422	0.602158
Ni	0	0	0.806084
H	0	-3.41866	-4.00872
H	0	3.41866	-4.00872
I	0	0	3.33944
------------------------------------
INT5-Cl
G(DCM) = -1630.231362 Hartree
------------------------------------
C	0.225341	3.53815	-1.479
C	1.57564	3.34675	-1.28727
C	2.0225	2.25493	-0.514508
C	1.03954	1.37535	0.008994
C	-0.703727	2.62225	-0.938298
C	3.41074	2.03083	-0.231101
C	1.45673	0.292515	0.880005
C	2.83774	0.132087	1.17016
C	3.80429	1.00806	0.576792
C	3.18507	-0.89331	2.07687
C	2.19502	-1.65668	2.65709
C	0.84139	-1.42299	2.3131
H	4.14074	2.70904	-0.664812
H	-0.14281	4.38746	-2.04492
H	4.85628	0.851568	0.801054
H	2.43959	-2.43079	3.37821
N	-0.288464	1.55512	-0.243083
N	0.504166	-0.490131	1.42911
C	-2.18237	2.8269	-1.11134
H	-2.39235	3.80782	-1.54807
H	-2.60986	2.05989	-1.76763
H	-2.68108	2.74173	-0.139054
C	-0.28002	-2.21091	2.93807
H	-1.11564	-1.54042	3.16259
H	-0.644794	-2.98233	2.24715
H	0.0437	-2.71121	3.85576
Ni	-1.53129	0.20663	0.424974
C	-1.69283	-0.880086	-1.17914
C	-2.72876	-1.54251	-0.31491
H	-2.73124	-1.05664	0.735264
Cl	-2.37923	1.23952	2.28625
H	4.23112	-1.05557	2.32526
H	2.30163	4.03863	-1.7067
C	-0.499028	-1.5918	-1.68233
C	0.042599	-2.7441	-1.0791
C	0.159075	-1.09582	-2.82669
C	1.17999	-3.36455	-1.59291
H	-0.431132	-3.16233	-0.195797
C	1.29942	-1.71062	-3.33886
H	-0.242413	-0.213947	-3.32187
C	1.81897	-2.85267	-2.72501
H	1.5685	-4.25617	-1.10656
H	1.77854	-1.30209	-4.22534
H	2.7039	-3.33991	-3.1252
C	-4.1783	-1.43313	-0.805294
H	-4.43858	-0.390986	-1.01728
H	-4.31247	-2.01582	-1.72339
H	-4.88255	-1.80727	-0.054646
H	-2.12822	-0.235218	-1.94822
H	-2.47205	-2.57975	-0.075418
------------------------------------
INT5-I
G(DCM) = -1181.435969 Hartree
------------------------------------
C	-0.326835	-2.29473	-3.08642
C	-1.36062	-2.93788	-2.44351
C	-1.6888	-2.57844	-1.12031
C	-0.940274	-1.53452	-0.517217
C	0.380536	-1.26091	-2.43529
C	-2.72241	-3.24245	-0.380155
C	-1.2068	-1.18613	0.86495
C	-2.21343	-1.89475	1.57393
C	-2.9764	-2.91347	0.915992
C	-2.39484	-1.56057	2.93331
C	-1.59155	-0.603033	3.51368
C	-0.609772	0.053061	2.73327
H	-3.28831	-4.02652	-0.875993
H	-0.040465	-2.57061	-4.09577
H	-3.75062	-3.42896	1.47827
H	-1.69935	-0.347833	4.56339
N	0.054273	-0.884172	-1.19
N	-0.449898	-0.227388	1.44259
C	1.52918	-0.573614	-3.11718
H	1.78002	-1.07462	-4.05671
H	1.28762	0.471759	-3.33957
H	2.40554	-0.573992	-2.45875
C	0.306759	1.08648	3.33216
H	1.34112	0.873538	3.04094
H	0.057995	2.08814	2.95993
H	0.233966	1.1038	4.42346
Ni	0.940958	0.576523	-0.257639
C	0.005817	2.07865	-1.07445
C	1.04824	2.80479	-0.281955
H	1.66092	2.0442	0.353685
H	-3.1563	-2.07568	3.51377
H	-1.91599	-3.73154	-2.93665
C	-1.44243	2.21001	-0.812944
C	-1.98424	2.66787	0.404427
C	-2.35301	1.85232	-1.82884
C	-3.36188	2.75985	0.594611
H	-1.32285	2.96069	1.2145
C	-3.73028	1.93813	-1.63904
H	-1.96423	1.50624	-2.78443
C	-4.24585	2.39335	-0.423128
H	-3.74739	3.12307	1.5442
H	-4.40292	1.6568	-2.44561
H	-5.31939	2.46793	-0.273013
C	2.09989	3.56766	-1.09648
H	2.5451	2.9191	-1.85759
H	1.63974	4.42639	-1.59786
H	2.90883	3.93506	-0.45666
H	0.223033	2.0454	-2.14503
H	0.6203	3.43611	0.503485
I	3.18868	-0.576987	0.594665
------------------------------------
TS4-Cl
G(DCM) = -1630.210826 Hartree
------------------------------------
C	-2.79809	2.33117	-1.58313
C	-1.82545	3.30009	-1.49114
C	-0.650713	3.03341	-0.757452
C	-0.526186	1.74641	-0.173425
C	-2.60237	1.06464	-0.983581
C	0.382023	4.01047	-0.569024
C	0.622057	1.46299	0.658239
C	1.60453	2.46809	0.854605
C	1.46944	3.73789	0.204278
C	2.67204	2.15747	1.72345
C	2.70031	0.932198	2.35231
C	1.67681	-0.014484	2.10579
H	0.267766	4.9807	-1.04516
H	-3.72511	2.52172	-2.11423
H	2.24331	4.48563	0.357123
H	3.49966	0.680809	3.04229
N	-1.47358	0.776528	-0.324827
N	0.681591	0.251043	1.25945
C	-3.67272	0.014537	-1.08
H	-4.64139	0.47285	-1.30138
H	-3.45177	-0.693224	-1.8888
H	-3.73746	-0.540351	-0.138942
C	1.67862	-1.34742	2.80332
H	0.690647	-1.5489	3.22797
H	1.89857	-2.14914	2.08955
H	2.43072	-1.37588	3.59738
Ni	-0.979806	-1.0263	0.565512
C	-0.308448	-1.88027	-1.2684
C	-0.89682	-2.89962	-0.518442
H	-0.588127	-2.19035	1.31582
Cl	-2.5395	-0.904044	2.24743
H	3.45105	2.89448	1.9025
H	-1.96013	4.27377	-1.95561
C	1.13695	-1.68276	-1.49382
C	2.13322	-2.48047	-0.898347
C	1.55496	-0.662476	-2.36869
C	3.48333	-2.25637	-1.15817
H	1.85095	-3.29089	-0.23249
C	2.90575	-0.438386	-2.63048
H	0.803235	-0.040691	-2.85012
C	3.88025	-1.23303	-2.02389
H	4.23093	-2.89073	-0.688321
H	3.1966	0.356018	-3.31327
H	4.93397	-1.06412	-2.22814
C	-2.2998	-3.41606	-0.712367
H	-2.91576	-2.72392	-1.2906
H	-2.26808	-4.37451	-1.25151
H	-2.79346	-3.58739	0.249071
H	-0.94923	-1.35169	-1.97248
H	-0.235021	-3.62009	-0.043416
------------------------------------
TS4-I
G(DCM) = -1181.419422 Hartree
------------------------------------
C	-0.406229	2.98209	-2.52812
C	0.641906	3.61574	-1.8999
C	1.21772	3.02955	-0.7542
C	0.68892	1.7858	-0.322208
C	-0.881623	1.74099	-2.04641
C	2.28109	3.65124	-0.019551
C	1.21008	1.18379	0.884048
C	2.2379	1.84559	1.60464
C	2.77273	3.08198	1.11559
C	2.67159	1.23931	2.8025
C	2.07923	0.068777	3.22371
C	1.05927	-0.528752	2.44523
H	2.67513	4.59662	-0.382814
H	-0.883075	3.42398	-3.39692
H	3.56921	3.56263	1.67766
H	2.38475	-0.405644	4.15092
N	-0.325976	1.15138	-0.978936
N	0.65814	0.017893	1.29689
C	-2.03472	1.0629	-2.73143
H	-2.56611	1.76598	-3.37949
H	-1.68737	0.231954	-3.35771
H	-2.72946	0.659663	-1.98791
C	0.385212	-1.79454	2.89748
H	-0.700055	-1.65087	2.91917
H	0.591083	-2.60799	2.19348
H	0.731922	-2.09578	3.89031
Ni	-0.840286	-0.652807	-0.167835
C	0.161916	-1.76981	-1.66583
C	-0.905125	-2.55529	-1.22513
H	-1.2471	-1.85719	0.528424
H	3.45853	1.70861	3.38768
H	1.01806	4.5685	-2.26387
C	1.58895	-1.96955	-1.34423
C	2.05893	-2.9752	-0.477887
C	2.54404	-1.13091	-1.94928
C	3.42008	-3.12415	-0.221799
H	1.35607	-3.65672	-0.007507
C	3.9063	-1.27971	-1.69454
H	2.20588	-0.35315	-2.63048
C	4.35358	-2.27683	-0.825693
H	3.75523	-3.91277	0.447308
H	4.61966	-0.618055	-2.17943
H	5.41487	-2.39877	-0.627431
C	-2.22136	-2.68282	-1.95079
H	-2.38473	-1.85832	-2.64903
H	-2.23652	-3.62256	-2.52223
H	-3.0606	-2.70062	-1.24924
H	-0.016803	-1.13547	-2.5321
H	-0.675138	-3.40553	-0.586504
I	-3.12025	0.050075	1.00253
------------------------------------
(E)-1-phenylpropene
G(DCM) = -348.649281 Hartree
------------------------------------
C	-2.20782	-1.01618	0
H	-1.71858	-1.99025	0
C	-1.46739	0.102711	0
H	-1.99356	1.0587	0
C	-3.70813	-1.04224	0
H	-4.09775	-1.57236	0.880383
H	-4.12866	-0.030899	0
C	0	0.213021	0
C	0.582913	1.49293	0
C	0.862685	-0.899961	0
C	1.9674	1.66007	0
H	-0.064505	2.36717	0
C	2.24485	-0.735317	0
H	0.449289	-1.90444	0
C	2.80665	0.545485	0
H	2.38942	2.66178	0
H	2.88911	-1.61091	0
H	3.88605	0.670419	0
H	-4.09775	-1.57236	-0.880383
------------------------------------
